# Supplementary material for: HLA‐E diversity unfolded: Identification and characterization of 170 novel HLA‐E alleles
Source: HLA. 2021 Feb 16;97(5):389–98. doi: 10.1111/tan.14195 (PMC8247977; doi:10.1111/tan.14195)
Supplement: Supplementary file 2 — Table S2 [file TAN-97-389-s002.xlsx]

## Sheet: Tabelle1
Allele Name	Reference Allele	Exon	AA position (mature protein)	Reference>Novel AA	AA 107	Number of Observations	Frequency (%)
01:18	01:01:01:01	3	121	K>N	R	1	1.56353e-05
01:19	01:01:01:01	2	89	E>D	R	3	4.69058e-05
01:20	01:01:01:01	3	98	M>I	R	14	0.000218894
01:21N	01:03:02:01	3	96	Q>STOP	G	9	0.000140718
01:22	01:01:01:01	2	78	L>V	R	5	7.81764e-05
01:23	01:03:02:01	2	82	R>P	G	1	1.56353e-05
01:24	01:01:01:01	3	137	D>E	R	4	6.25411e-05
01:25N	01:03:02:01	2	85	Y>STOP	G	4	6.25411e-05
01:26	01:01:01:01	3	99	H>Q	R	5	7.81764e-05
01:27	01:01:01:01	3	99	H>D	R	6	9.38117e-05
01:28	01:01:01:01	3	111	R>H	R	3	4.69058e-05
01:29	01:01:01:01	3	158	A>G	R	5	7.81764e-05
01:30	01:01:01:01	3	114	E>D	R	2	3.12706e-05
01:31	01:01:01:01	3	124	L>V	R	5	7.81764e-05
01:32	01:01:01:01	3	112	G>R	R	28	0.000437788
01:33	01:03:01:01	3	104	G>V	G	3	4.69058e-05
01:34	01:03:02:01	3	108	R>H	G	6	9.38117e-05
01:35	01:01:01:01	3	106	D>G	R	3	4.69058e-05
01:36	01:01:01:01	3	104	G>R	R	4	6.25411e-05
01:37	01:03:02:01	3	115	Q>L	G	2	3.12706e-05
01:38	01:03:02:01	3	96	Q>P	G	27	0.000422153
01:39	01:01:01:01	3	129	D>N	R	2	3.12706e-05
01:40	01:01:01:01	3	96	Q>P	R	4	6.25411e-05
01:41	01:01:01:01	3	105	P>S	R	16	0.000250164
01:42	01:01:01:01	2	84	Y>S	R	31	0.000484694
01:43	01:01:01:01	2	89	E>K	R	2	3.12706e-05
01:44	01:03:01:01	3	131	R>S	G	2	3.12706e-05
01:45	01:01:01:01	3	138	T>R	R	4	6.25411e-05
01:46	01:03:02:01	3	128	E>K	G	3	4.69058e-05
01:47	01:03:02:01	2	84	Y>H	G	18	0.000281435
01:48	01:01:01:01	3	107	R>K	K	45	0.000703588
01:49	01:01:01:01	2	87	Q>E	R	3	4.69058e-05
01:50	01:01:01:01	2	83	G>D	R	2	3.12706e-05
01:51	01:01:01:01	3	148	N>D	R	11	0.000171988
01:52	01:03:02:01	3	98	M>L	G	15	0.000234529
01:53	01:01:01:01	3	131	R>C	R	12	0.000187623
01:54	01:03:02:01	3	102	E>Q	G	47	0.000734858
01:55N	01:03:02:01	3	101	C>STOP	G	1	1.56353e-05
01:56	01:01:01:01	2	85	Y>H	R	6	9.38117e-05
01:57	01:03:01:01	3	106	D>E	G	2	3.12706e-05
01:58	01:01:01:01	3	94	T>A	R	12	0.000187623
01:59	01:03:02:01	3	99	H>Q	G	2	3.12706e-05
01:60	01:03:02:01	3	140	A>V	G	6	9.38117e-05
01:61	01:01:01:01	3	114	E>K	R	2	3.12706e-05
01:62	01:01:01:01	3	122	D>N	R	6	9.38117e-05
01:63	01:03:02:01	3	105	P>T	G	7	0.000109447
01:64	01:01:01:01	3	137	D>Y	R	2	3.12706e-05
01:65	01:01:01:01	3	106	D>E	R	19	0.00029707
01:66	01:03:01:01	3	93	H>R	G	34	0.0005316
01:67	01:01:01:01	3	110	L>V	R	3	4.69058e-05
01:68Q	01:01:01:01	3	101	C>G	R	19	0.00029707
01:69	01:03:01:01	3	95	L>P	G	2	3.12706e-05
01:70	01:03:02:01	2	85	Y>H	G	3	4.69058e-05
01:71	01:01:01:01	3	102	E>D	R	1	1.56353e-05
01:72	01:01:01:01	3	99	H>Y	R	13	0.000203259
01:73	01:03:02:01	3	118	Y>C	G	2	3.12706e-05
01:74	01:01:01:01	3	138	T>A	R	3	4.69058e-05
01:75	01:03:02:01	3	131	R>L	G	12	0.000187623
01:76	01:03:02:01	3	119	D>N	G	2	3.12706e-05
01:77	01:01:01:01	2	84	Y>H	R	23	0.000359611
01:78	01:01:01:01	3	113	Y>C	R	2	3.12706e-05
01:79	01:01:01:01	3	123	Y>F	R	1	1.56353e-05
01:80	01:03:02:01	3	94	T>N	G	2	3.12706e-05
01:81	01:01:01:01	3	149	D>H	R	4	6.25411e-05
01:82	01:03:02:01	3	93	H>P	G	4	6.25411e-05
01:83	01:01:01:01	3	141	Q>H	R	1	1.56353e-05
01:84	01:01:01:01	3	138	T>K	R	1	1.56353e-05
01:85	01:03:02:01	3	121	K>R	G	2	3.12706e-05
01:86	01:03:02:01	3	108	R>L	G	1	1.56353e-05
01:87	01:01:01:01	3	123	Y>C	R	3	4.69058e-05
01:88	01:01:01:01	3	107	R>S	S	1	1.56353e-05
01:89	01:03:02:01	2	83	G>S	G	2	3.12706e-05
01:90	01:01:01:01	3	109	F>L	R	1	1.56353e-05
01:91N	01:03:02:01	3	113	Y>STOP	G	1	1.56353e-05
01:92	01:03:01:01	3	112	G>R	G	1	1.56353e-05
01:93	01:03:02:01	3	92	S>Y	G	1	1.56353e-05
01:94	01:03:02:01	2	87	Q>H	G	2	3.12706e-05
01:95	01:03:02:01	3	156	Q>H	G	1	1.56353e-05
01:96	01:01:01:01	3	151	S>F	R	2	3.12706e-05
01:97	01:01:01:01	2	83	G>C	R	5	7.81764e-05
01:98	01:01:01:01	3	151	S>P	R	1	1.56353e-05
01:99	01:01:01:01	3	111	R>G	R	1	1.56353e-05
01:100	01:01:01:01	2	79	R>Q	R	4	6.25411e-05
01:101	01:03:02:01	3	91	G>V	G	1	1.56353e-05
01:102	01:01:01:01	3	121	K>R	R	1	1.56353e-05
01:103	01:03:01:01	2	79	R>W	G	1	1.56353e-05
01:104	01:01:01:01	3	100	G>S	R	1	1.56353e-05
01:105	01:01:01:01	3	102	E>A	R	1	1.56353e-05
01:106	01:03:02:01	3	151	S>C	G	1	1.56353e-05
01:107	01:03:01:01	3	150	A>T	G	1	1.56353e-05
01:108	01:03:02:01	3	99	H>R	G	3	4.69058e-05
01:109	01:01:01:01	3	125	T>A	R	1	1.56353e-05
01:110	01:01:01:01	3	117	A>T	R	5	7.81764e-05
01:111	01:03:02:01	3	125	T>I	G	4	6.25411e-05
01:112	01:01:01:01	3	103	L>R	R	3	4.69058e-05
01:114	01:01:01:01	3	94	T>S	R	162	0.00253292
01:115	01:01:01:01	3	144	E>G	R	7	0.000109447
01:116	01:03:02:01	2	83	G>R	G	1	1.56353e-05
01:117N	01:01:01:01	3	96	Q>STOP	R	3	4.69058e-05
